# Supplementary material for: The Combined Treatment of Curcumin with Verapamil Ameliorates the Cardiovascular Pathology in a Williams–Beuren Syndrome Mouse Model
Source: Int J Mol Sci. 2023 Feb 7;24(4):3261. doi: 10.3390/ijms24043261 (PMC9961051; doi:10.3390/ijms24043261)
Supplement: Supplementary file 1 [file ijms-24-03261-s001.zip]

Archive with 1 entries (1 files):
- ijms-2189903-supplementary.pdf
